# Supplementary material for: Assessment of different factors on the influence of glass wool concentration for detection of main swine viruses in water samples
Source: PeerJ. 2023 Oct 4;11:e16171. doi: 10.7717/peerj.16171 (PMC10559894; doi:10.7717/peerj.16171)
Supplement: Supplemental Information 3 — The original data of Figures 1, 2, and 3. [file peerj-11-16171-s003.xlsx]

## Sheet: Different pH
Recovery-Fig.1A		There were 3 repetitions for each experiment
			pH6			pH7			pH8			pH9
		PRV	45.8	37.32	41.01	42.78	41.28	67.42	30.22	46.7	37.69	34.86	37.56	38.81
		ASFV	39.09	30.4	68.42	37.04	29.5	23.78	17.63	34.26	43.02	34.26	19.64	19.75
		PEDV	14.89	12.01	11.32	10.27	4.37	5.61	3.25	3.22	5.17	6.45	5.66	5.06

## Sheet: Different water matrix1
Recovery-Fig.1B		There were 3 repetitions for each experiment
			Tap water			Urban lake			Changjiang River			Suburban river			PBS
		PRV	10.65	13.07	9.02	56.57	53.7	93.31	47.31	49.51	51.82	68.08	93.92	79.06	39.19	38.3	33.18
		ASFV	30.4	23.22	32.47	17.37	23.43	11.95	55.48	37.82	36.27	47.63	52.73	44.86	29.41	33.86	25.17
		PEDV	4.94	7.37	8.32	3.61	4.16	6.92	3.57	5.53	8.61	3.69	5.65	5.96	3.9	5.8	10.8

## Sheet: Different water matrix2
Recovery-Fig.1C	There were 3 repetitions for each experiment
			PRV			ASFV			PEDV
		Tap	10.65	13.07	9.02	30.4	23.22	32.47	4.94	7.37	8.32
		Urban lake	56.57	53.7	93.31	17.37	23.43	11.95	3.61	4.16	6.92
		Changjiang	47.31	49.51	51.82	55.48	37.82	36.27	3.57	5.53	8.61
		Suburban	68.08	93.92	79.06	47.63	52.73	44.86	3.69	5.65	5.96
		PBS	39.19	38.3	33.18	29.41	33.86	25.17	3.9	5.8	10.8

## Sheet: Different Volumes
Recovery-Fig.1D		There were 3 repetitions for each experiment
			4L			12L			20L
		PRV	57.5	36.51	83.28	21.45	61.43	76.13	45.17	18.48	74.18
		ASFV	23.5	34.89	33.45	35.4	16.3	65.1	24.6	25.1	33.6
		PEDV	9.43	8.22	14.98	7.64	6.13	6.03	6.99	12	8.66

## Sheet: Different filtration rate
Recovery-Fig.1E	There were 3 repetitions for each experiment
			0.5L/m			1.0L/m			1.5L/m
		PRV	45.8	31.93	62.16	41.01	50.49	40.61	61.36	50.33	77.53
		ASFV	39.09	18.89	13.51	8.22	38.05	11.35	11.42	17.01	31.32
		PEDV	14.89	6.38	13.33	6.13	11.4	5.05	7.53	6.17	9.7

## Sheet: Different temperature
Recovery-Fig.1F
There were 3 repetitions for each experiment
				4℃			20℃			32℃
			PRV	56.57	28.04	56.39	39.19	47.31	92.4	30.81	44.34	83.01
			ASFV	37.26	64.63	24.07	31.23	90.65	41.01	44.33	36.16	39.8
			PEDV	6.63	4.42	9.31	5.67	13.75	8.22	8.22	8.61	5.28

## Sheet:  nucleic acid and virus particl
Recovery-Fig.2A	There were 3 repetitions for each experiment
			Virus solution			Virus particle			Nucleic acid
		PRV	70.95	78.99	62.51	67.36	56.52	42.46	35.05	48.36	51.1
		ASFV	19.77	29.53	35.56	22.22	18.02	34.51	35.66	39.36	44.11
		PEDV	4.73	2.86	4.18	3.37	3.85	3.29	15.59	19.39	19.21

## Sheet: phage concentration-glass wool
Recovery-Fig.2B		There were 3 repetitions for each experiment
			Phage particle-PFU	10.3	7.5	6.3
			Phage particle-qPCR	19.06	16.74	16.11
			Phage solution	8.63	9.54	14.44

## Sheet: VIrus-2st concentra infection
Recovery-Fig.3A		There were 3 repetitions for each experiment
			Skilled-milk			PEG-Nacl			Ultracentrifugation
		PRV	52	64	52	20.8	24.16	45.37	2.72	2.08	5.64
		ASFV	13.16	16.62	16.28	24.32	23.12	36.1	5.52	6.82	7.72
		PEDV	11.24	10.22	10.44	16.66	19.66	23.56	17.24	23.12	22.28

## Sheet: phage-2st concentra infection
Recovery-Fig.3B		There were 3 repetitions for each experiment
		skilled-milk	0.57	1	0.51
		PEG-Nacl	25	66.7	69.8
		Ultracentrifugation	42.8	96.3	100.8
